# Supplementary material for: A “Pincer” Type of Acridine–Triazole Fluorescent Dye for Iodine Detection by Both ‘Naked-Eye’ Colorimetric and Fluorometric Modes
Source: Molecules. 2024 Mar 19;29(6):1355. doi: 10.3390/molecules29061355 (PMC10975306; doi:10.3390/molecules29061355)
Supplement: Supplementary file 1 [file molecules-29-01355-s001.zip]

Archive with 1 entries (1 files):
- molecules-2877702-supplementary.pdf
